# Supplementary material for: Effect of Shear Stress during Processing on Structure, Morphology, and Properties of Isotactic Polypropylene Nucleated with Silsesquioxane-Based β-Nucleating Agent
Source: Materials (Basel). 2023 May 9;16(10):3627. doi: 10.3390/ma16103627 (PMC10224164; doi:10.3390/ma16103627)
Supplement: Supplementary file 1 [file materials-16-03627-s001.zip]

Archive with 1 entries (1 files):
- materials-2351934-supplementary.docx
